# Supplementary material for: The Moderating Effect of Suggestibility on the Relationship between Body Mass Index and Body Dissatisfaction in Women
Source: J Clin Med. 2024 Aug 8;13(16):4647. doi: 10.3390/jcm13164647 (PMC11354597; doi:10.3390/jcm13164647)
Supplement: Supplementary file 1 [file jcm-13-04647-s001.zip]

Archive with 2 entries (2 files):
- S1 - EDI-3 Body Dissatisfaction questionnaire.pdf
- S2 - Suggestibility Inventory.pdf
